# Supplementary material for: Isolation of Staphylococcus pseudintermedius in Immunocompromised Patients from a Single Center in Spain: A Zoonotic Pathogen from Companion Animals
Source: Microorganisms. 2024 Aug 16;12(8):1695. doi: 10.3390/microorganisms12081695 (PMC11356908; doi:10.3390/microorganisms12081695)
Supplement: Supplementary file 1 [file microorganisms-12-01695-s001.zip]

Archive with 1 entries (1 files):
- microorganisms-3150700-supplementary.xlsx
