# Supplementary material for: Isolation of Staphylococcus pseudintermedius in Immunocompromised Patients from a Single Center in Spain: A Zoonotic Pathogen from Companion Animals
Source: Microorganisms. 2024 Aug 16;12(8):1695. doi: 10.3390/microorganisms12081695 (PMC11356908; doi:10.3390/microorganisms12081695)
Supplement: Supplementary file 1 [file microorganisms-12-01695-s001.zip › microorganisms-3150700-supplementary.xlsx]

## Sheet: Suppl.T1
Supplementary Table S1. S. pseudintermedius genomes downloaded from NCBI Nucleotide database.
Strain	GenBank	RefSeq	BioProject	BioSample	MLST	Size (bp)	Genome coverage	Sequencing Technology	Assembly method	Host	Host disease	Isolation source	Geographic location
19KM0990	CP127094.1		PRJNA980143	SAMN35621296	ST551	2800315	135x	Illumina NovaSeq; Oxford Nanopore MinION	Unicycler v. 0.4.8	Felis catus	Urinary tract infection	Urine	Switzerland
CAM1		NZ_JADFWN000000000.1	PRJNA224116	SAMN16562215	ST551	2652610	380x	Illumina HiSeq	SPAdes v. 3.1	Canis lupus familiaris	Otitis externa	Ear	Perugia (Italy)
HSP235	CP098645.1		PRJNA685966	SAMN20568728	ST551	2870856	324x	Oxford Nanopore MinION	Flye v. 2.8	Canis lupus familiaris	Healthy	Swab skin perinasal	Spain (UAB)
HSP236	CP098636.1		PRJNA685966	SAMN20568729	ST551	2876041	130x	Oxford Nanopore MinION	Flye v. 2.9	Canis lupus familiaris	Healthy	Swab skin perinasal	Spain (UAB)
HSP237	CP098634.1		PRJNA685966	SAMN20568730	ST551	2829889	159x	Oxford Nanopore MinION	Flye v. 2.9	Canis lupus familiaris	Healthy	Swab skin perinasal	Spain (UAB)
HSP240	CP083203.2		PRJNA685966	SAMN21249956	ST551	2870847	178x	Oxford Nanopore MinION	Flye v. 2.9	Canis lupus familiaris	Healthy	Swab skin perioral	Spain (UAB)
HSP241	CP098632.1		PRJNA685966	SAMN20568731	ST551	2870854	190x	Oxford Nanopore MinION	Flye v. 2.9	Canis lupus familiaris	Healthy	Swab skin perioral	Spain (UAB)
HSP242	CP098629.1		PRJNA685966	SAMN20568732	ST551	2870846	186x	Oxford Nanopore MinION	Flye v. 2.9	Canis lupus familiaris	Healthy	Swab skin perioral	Spain (UAB)
HSP243	CP098628.1		PRJNA685966	SAMN20568733	ST551	2870763	275x	Oxford Nanopore MinION	Flye v. 2.9	Canis lupus familiaris	Healthy	Swab skin perioral	Spain (UAB)
HSP244	CP098625.1		PRJNA685966	SAMN20568734	ST551	2870851	217x	Oxford Nanopore MinION	Flye v. 2.9	Canis lupus familiaris	Healthy	Swab skin perioral	Spain (UAB)
PDT001337758.1	DAHQLA000000000.1		PRJNA514245	SAMN26992632	ST551	2716506	47x	Illumina	SKESA v. 2.2	Canis lupus familiaris	-	Home environment-Kitchen	Norway
PDT001337762.1	DAHQKW000000000.1		PRJNA514245	SAMN26992628	ST551	2719156	28x	Illumina	SKESA v. 2.2	Canis lupus familiaris	-	Home environment-Floor	Norway
PDT001337765.1	DAHQKT000000000.1		PRJNA514245	SAMN26992626	ST551	2712865	36x	Illumina	SKESA v. 2.2	Canis lupus familiaris	-	Home environment-Floor	Norway
PDT001337764.1	DAHQKU000000000.1		PRJNA514245	SAMN26992627	ST551	2719231	36x	Illumina	SKESA v. 2.2	Canis lupus familiaris	Infection	Infection site	Norway
PDT001337756.1	DAHQLD000000000.1		PRJNA514245	SAMN26992634	ST551	2733125	46x	Illumina	SKESA v. 2.2	Canis lupus familiaris	-	Home environment-Floor	Norway
18-H48227	DACMAN000000000.1		PRJNA514245	SAMN12703634	ST551	2798336	743x	Illumina	SKESA v. 2.2	Canis lupus familiaris	-	K9 surgical site	-
PDT001337757.1	DAHQLB000000000.1		PRJNA514245	SAMN26992633	ST551	2718713	40x	Illumina	SKESA v. 2.2	Canis lupus familiaris	Infection	Perineum	Norway
PDT001337759.1	DAHQKZ000000000.1		PRJNA514245	SAMN26992631	ST551	2720629	37x	Illumina	SKESA v. 2.2	Canis lupus familiaris	-	Home environment-Kitchen	Norway
PDT001337760.1	DAHQKY000000000.1		PRJNA514245	SAMN26992630	ST551	2713707	41x	Illumina	SKESA v. 2.2	Canis lupus familiaris	Infection	Infection site	Norway
SP_11304-3A	CP065921.1	REFERENCE GENOME	PRJNA683859	SAMN17039295	Unknown	2610514	222x	Illumina; Oxford Nanopore	Unicycler v. 0.4.11	Canis lupus familiaris	-	Skin	Gerogia (USA)
13-43410	DACLZZ000000000.1		PRJNA514245	SAMN12703620	ST159	2713638	633x	Illumina	SKESA v. 2.2	Canis lupus familiaris	-	K9 skin swab	-
-	QEJU00000000.1		PRJNA439160	SAMN08741555	ST498	2840347	50x	Illumina MiSeq	CLC NGS Cell v. 10	Canis lupus familiaris	-	Skin	Australia
-	QEJN00000000.1		PRJNA439160	SAMN08741556	ST498	2597278	50x	Illumina MiSeq	CLC NGS Cell v. 10	Canis lupus familiaris	-	Skin	Australia
VB16	CP031605.1		PRJNA478500	SAMN09519064	ST112	2791609	40x	Oxford Nanopore Technologies	Canu v. 1.3	Homo sapiens	-	Mixed culture	Thailand:Bangkok
17-22	JAVSAH000000000.1		PRJNA1013763	SAMN37310445	ST1517	2777664	63x	Illumina	SPAdes v. 3.7	Homo sapiens	-	Leg	United Kingdom: Scotland, Glasgow
MAD486	RJRT00000000.1		PRJNA418768	SAMN10389933	ST71	2751168	621x	Illumina HiSeq	Velvet v. 1.2.10	Homo sapiens	-	Hands	USA: Ohio
MAD487	RJRS00000000.1		PRJNA418768	SAMN10389934	ST71	2748611	668x	Illumina HiSeq	Velvet v. 1.2.10	Homo sapiens	-	Hands	USA: Ohio
MAD479	RJRU00000000.1		PRJNA418768	SAMN10389932	ST71	2746105	717x	Illumina HiSeq	Velvet v. 1.2.10	Homo sapiens	-	Hands	USA: Ohio
MAD480	QGPW00000000.1		PRJNA418768	SAMN09206871	ST71	2744634	440x	Illumina HiSeq	Velvet v. 1.2.10	Homo sapiens	-	Hands	USA
MAD429	QGOV00000000.1		PRJNA418768	SAMN09206898	ST71	2742916	552x	Illumina HiSeq	Velvet v. 1.2.10	Homo sapiens	Sinusitis	-	Switzerland
AP20	CP031561.1		PRJNA475016	SAMN09378520	ST181	2734754	40x	Oxford Nanopore Technologies	Canu v. 1.3	Homo sapiens	-	Mixed culture	Thailand:Bangkok
WU2		NZ_JANPRO000000000.1	PRJNA224116	SAMN29813993	ST150	2719144	10x	Illumina MiniSeq	QIAGEN CLC Genomics Workbench v. 22.0.2	Homo sapiens	-	Ankle tissue	USA
MAD428		NZ_QGOU00000000.1	PRJNA224116	SAMN09206899	ST266	2714162	555x	Illumina HiSeq	Velvet v. 1.2.10	Homo sapiens	Colonization of healthy nasal region	-	Ireland
MAD478		NZ_QGPD00000000.1	PRJNA224116	SAMN09206890	ST71	2703609	531x	Illumina HiSeq	Velvet v. 1.2.10	Homo sapiens	-	Hands	USA
10-08		NZ_JAVSBG000000000.1	PRJNA224116	SAMN37310403	ST591	2689610	109x	Illumina	SPAdes v. 3.7	Homo sapiens	-	Not stated	United Kingdom: Scotland, Glasgow
VB88	CP030715.1		PRJNA475011	SAMN09378493	ST45	2673267	40x	Oxford Nanopore Technologies	Canu v. 1.3	Homo sapiens	-	Mixed culture	Thailand:Bangkok
10-03		NZ_JAVSBH000000000.1	PRJNA224116	SAMN37310399	ST96	2665102	135x	Illumina	SPAdes v. 3.7	Homo sapiens	-	Aspirate	United Kingdom: Scotland, Fife
53_58		NZ_SEZX00000000.1	PRJNA224116	SAMN10880483	ST824	2655352	590x	Nanopore MinION; Illumina MiSeq	Canu v. 1.5	Homo sapiens	-	Blood	Gerogia (USA)
MRSP8510		NZ_WEIP00000000.1	PRJNA224116	SAMN12993942	ST1412	2653278	100x	Illumina HiSeq	Velvet v. 3.13.1	Homo sapiens	-	Bones	Argentina: Buenos Aires
17-19		NZ_JAVSAI000000000.1	PRJNA224116	SAMN37310442	ST1515	2644418	77x	Illumina	SPAdes v. 3.7	Homo sapiens	-	Leg	United Kingdom: Scotland, Glasgow
WU3		NZ_JANPRN000000000.1	PRJNA224116	SAMN29813994	ST811	2630028	10x	Illumina MiniSeq	QIAGEN CLC Genomics Workbench v. 22.0.2	Homo sapiens	-	Sputum	USA
53_63		NZ_SEZW00000000.1	PRJNA224116	SAMN10880485	ST878	2628670	530x	Nanopore MinION; Illumina MiSeq	Canu v. 1.5	Homo sapiens	-	Blood	Gerogia (USA)
18-05		NZ_JAVSAB000000000.1	PRJNA224116	SAMN37310450	Unknown	2622429	103x	Illumina	SPAdes v. 3.7	Homo sapiens	-	Leg	United Kingdom: Scotland, Glasgow
17-02		NZ_JAVSAP000000000.1	PRJNA224116	SAMN37310431	ST735	2621689	109x	Illumina	SPAdes v. 3.7	Homo sapiens	-	Leg	United Kingdom: Scotland, Glasgow
17-23		NZ_JAVSAG000000000.1	PRJNA224116	SAMN37310446	ST1518	2619156	122x	Illumina	SPAdes v. 3.7	Homo sapiens	-	Leg	United Kingdom: Scotland, Glasgow
KCTC43136	CP045086.1		PRJNA576583	SAMN12999206	ST585	2618293	418x	PacBio RSII; Illumina HiSeq	HGAP v. 3	Homo sapiens	-	Skin	South Korea: Cheonan

## Sheet: Suppl.T2
Supplementary Table S2. Supplementary ST551 Minimum inhibitory concentrations (MICs, µg/mL). This table complements Table 1, and includes data pertaining to other ST551 isolates sourced from the NCBI Nucleotide Database, as documented in a previously published paper. Shaded boxes denote resistance. nd, no data; PEN, penicillin; OXA, oxacillin; ERY, erythromycin; CLI, clindamycin; GEN, gentamicin;…
	PEN	OXA	ERY	CLI	GEN	VAN	RIF	LEV	LIN	SXT	TET	Ref.
CAM1		nd						nd	nd			Vitali et al., (2021)
HSP235	>8	>8	>4	>2	16	≤ 1	≤ 0.5	>8	2	>4/76	>16	Viñes et al., (2022) Fàbregas et al., (2023)
HSP236	>8	>8	>4	>2	500	≤ 1	≤ 0.5	>8	2	>4/76	>16
HSP237	>8	>8	>4	>2	500	≤ 1	≤ 0.5	>8	2	>4/76	>16
HSP240	>8	>8	>4	>2	500	≤ 1	≤ 0.5	>8	2	>4/76	>16
HSP241	>8	>8	>4	>2	16	≤ 1	≤ 0.5	>8	2	>4/76	>16
HSP242	>8	>8	>4	>2	500	≤ 1	≤ 0.5	>8	2	>4/76	>16
HSP243	>8	>8	>4	>2	16	≤ 1	≤ 0.5	>8	1	>4/76	>16
HSP244	>8	>8	>4	>2	16	≤ 1	≤ 0.5	>8	≤ 0.5	>4/76	>16
DAHQKT01	nd					nd	nd	nd	nd			Røken et al., (2022)
DAHQKU01	nd					nd	nd	nd	nd
DAHQKW01	nd					nd	nd	nd	nd
DAHQKY01	nd					nd	nd	nd	nd
DAHQKZ01	nd					nd	nd	nd	nd
DAHQLA01	nd					nd	nd	nd	nd
DAHQLB01	nd					nd	nd	nd	nd
DAHQLD01	nd					nd	nd	nd	nd
SP5						nd	nd	nd	nd			Papić et al., (2021)
SP6						nd	nd	nd	nd
SP21						nd	nd	nd	nd
SP22						nd	nd	nd	nd
SP46						nd	nd	nd	nd
SP48						nd	nd	nd	nd
SP50						nd	nd	nd	nd

## Sheet: Suppl.T3
Supplementary Table S3. Supplementary ST551 antibiotic resistance genotype. We included the ST551 isolates available at NCBI Nucleotide database and the results included in Papić et al., (2021). All the strains that presented the blaZ gene also presented the blaI and blaR1 genes from the same operon. Man icon, Homo sapiens; dog icon, Canis lupus familiaris; cat icon, Felis catus; Switzer., Switze…
Isolate	MLST	Sçcmec type	Host	Country	mecA	blaZ	tet(M)	tet(L)	aac(6')-Ie-aph(2'')-Ia	aph(3')-IIIa	sat4	ant(6)-Ia	erm(B)	dfrG	tet(K)	gyrA S84L	gyrA E871K	parC S80I
CAM1	ST551	Vc(5C2&5)		Italy
HSP235	ST551	Vc(5C2&5)		Spain	x	X	x		x	x	x	x	x	x	x	x	x	x
HSP236	ST551	Vc(5C2&5)		Spain	x	X	x		x	x	x	x	x	x	x	x	x	x
HSP237	ST551	Vc(5C2&5)		Spain	x	X	x		x	x	x	x	x	x	x	x	x	x
HSP240	ST551	Vc(5C2&5)		Spain	x	X	x		x	x	x	x	x	x	x	x	x	x
HSP241	ST551	Vc(5C2&5)		Spain	x	X	x		x	x	x	x	x	x	x	x	x	x
HSP242	ST551	Vc(5C2&5)		Spain	x	X	x		x	x	x	x	x	x	x	x	x	x
HSP243	ST551	Vc(5C2&5)		Spain	x	X	x		x	x	x	x	x	x	x	x	x	x
HSP244	ST551	Vc(5C2&5)		Spain	x	X	x		x	x	x	x	x	x	x	x	x	x
19KM0990	ST551	Vc(5C2&5)		Switzer.	x	X	x		x	x	x	x	x	x	x	x	x	x
18-H48227	ST551	Vc(5C2&5)		-	x	X	x		x	x	x			x	x	x	x	x
DAHQKT01*	ST551	Vc(5C2&5)		Norway	x	X	x		x	x	x	x	x	x	x	x	x	x
DAHQKU01	ST551	Vc(5C2&5)		Norway	x	X	x		x	x	x	x	x	x	x	x	x	x
DAHQKW01*	ST551	Vc(5C2&5)		Norway	x	X	x		x	x	x	x	x	x	x	x	x	x
DAHQKY01	ST551	Vc(5C2&5)		Norway	x	X	x		x	x	x	x	x	x	x	x	x	x
DAHQKZ01*	ST551	Vc(5C2&5)		Norway	x	X	x		x	x	x	x	x	x	x	x	x	x
DAHQLA01*	ST551	Vc(5C2&5)		Norway	x	X	x		x	x	x	x	x	x	x	x	x	x
DAHQLB01	ST551	Vc(5C2&5)		Norway	x	X	x		x	x	x	x	x	x	x	x	x	x
DAHQLD01*	ST551	Vc(5C2&5)		Norway	x	X	x		x	x	x	x	x	x	x	x	x	x
SP5	ST551	Vc(5C2&5)		Slovenia							**						***	***
SP6	ST551	Vc(5C2&5)	-	Slovenia							**						***	***
SP21	ST551	Vc(5C2&5)		Slovenia							**						***	***
SP22	ST551	Vc(5C2&5)		Slovenia							**						***	***
SP32	ST551	Vc(5C2&5)		Slovenia							**						***	***
SP46	ST551	Vc(5C2&5)		Slovenia							**						***	***
SP48	ST551	Vc(5C2&5)		Slovenia							**						***	***
SP50	ST551	Vc(5C2&5)		Slovenia							**						***	***

## Sheet: Suppl.T4
Supplementary Table S4. Virulence factor content. Genomes are sorted by sequence type.
		Surface protein																							Genetic regulators											Protease			Toxin
	MLST	ebpS	icaA	icaB	icaC	icaD	spsA	spsB	spsC	spsD	spsE	spsF	spsG	spsH	spsI	spsK	spsL	spsM	spsN	spsO	spsP	spsQ	spsR		agrA	agrB	agrC	agrD	rot	saeR	saeS	sarA	sigB	srrA		clpP	clpX		exi	expB	hlb	lukF-I	lukS-I	nanB	seccanine	se-int	siet	speta
VB88	ST45
MAD429	ST71
MAD478	ST71
MAD479	ST71
MAD480	ST71
MAD486	ST71
MAD487	ST71
10-03	ST96
VB16	ST112
WU2	ST150
13-43410	ST159
AP20	ST181
MAD428	ST266
QEJN01	ST498
QEJU01	ST498
23-150	ST551
19KM0990	ST551
CAM1	ST551
DACMAN01	ST551
DAHQKT01	ST551
DAHQKU01	ST551
DAHQKW01	ST551
DAHQKY01	ST551
DAHQKZ01	ST551
DAHQLA01	ST551
DAHQLB01	ST551
DAHQLD01	ST551
HSP235	ST551
HSP236	ST551
HSP237	ST551
HSP240	ST551
HSP241	ST551
HSP242	ST551
HSP243	ST551
HSP244	ST551
KCTC43136	ST585
10-08	ST591
17-02	ST735
WU3	ST811
53_63	ST824
53-58	ST878
MRSP8510	ST1412
17-19	ST1515
17-22	ST1517
17-23	ST1518
23-298	ST2672
23-583	ST2672
23-472	ST2673
18-05	-
SP_11304-3A	-
Total general		49	50	49	50	50	50	50	50	41	49	3	49	50	15	49	31	47	50	3	6	9	50		50	50	50	50	50	50	50	50	50	50		50	50		1	1	50	50	50	11	2	50	49	49
%		98	100	98	100	100	100	100	100	82	98	6	98	100	30	98	62	94	100	6	12	18	100		100	100	100	100	100	100	100	100	100	100		100	100		2	2	100	100	100	22	4	100	98	98
[truncated: 9 more columns]
